# Supplementary material for: Reducing False Positives in Newborn Screening: The Role of Perinatal Factors in the Dutch NBS Program
Source: Metabolites. 2025 Sep 22;15(9):634. doi: 10.3390/metabo15090634 (PMC12471867; doi:10.3390/metabo15090634)
Supplement: Supplementary file 1 [file metabolites-15-00634-s001.zip]

Archive with 1 entries (1 files):
- metabolites-3824417-supplementary.pdf
